# Supplementary material for: ﻿The phylogeny and taxonomy of Violella (Tephromelataceae, lichenized Ascomycota), including a new species from China
Source: MycoKeys. 2025 Sep 2;121:329–40. doi: 10.3897/mycokeys.121.155353 (PMC12421251; doi:10.3897/mycokeys.121.155353)
Supplement: XML Treatment for Violella sinensis [file mycokeys.121.155353-treatment1.xml]

<!DOCTYPE tp:taxon-treatment
  PUBLIC "-//TaxonX//DTD Taxonomic Treatment Publishing DTD v0 20100105//EN" "tax-treatment-NSO.dtd">
<tp:taxon-treatment xmlns:tp="http://www.plazi.org/taxpub"><tp:treatment-meta><kwd-group><label>Taxon classification</label><kwd>
                <named-content content-type="kingdom">Fungi</named-content>
              </kwd><kwd>
                <named-content content-type="order">Lecanorales</named-content>
              </kwd><kwd>
                <named-content content-type="family">Tephromelataceae</named-content>
              </kwd></kwd-group><mixed-citation publication-type="journal"><person-group><name><surname>Zhong</surname><given-names>Chun-jiao</given-names></name><name><surname>Zhao</surname><given-names>Zun-tian</given-names></name><name><surname>Hu</surname><given-names>Ling</given-names></name></person-group><article-title>﻿The phylogeny and taxonomy of <italic><tp:taxon-name><tp:taxon-name-part taxon-name-part-type="genus" reg="Violella">Violella</tp:taxon-name-part></tp:taxon-name></italic> (<tp:taxon-name><tp:taxon-name-part taxon-name-part-type="family">Tephromelataceae</tp:taxon-name-part></tp:taxon-name>, lichenized <tp:taxon-name><tp:taxon-name-part taxon-name-part-type="phylum">Ascomycota</tp:taxon-name-part></tp:taxon-name>), including a new species from China</article-title><source>MycoKeys</source><day>02</day><month>09</month><year>2025</year><volume>121</volume><fpage>329</fpage><lpage>340</lpage><pub-id pub-id-type="doi">10.3897/mycokeys.121.155353</pub-id></mixed-citation></tp:treatment-meta><tp:nomenclature><label>﻿</label><tp:taxon-name><object-id xmlns:xlink="http://www.w3.org/1999/xlink" content-type="arpha" xlink:type="simple">0D45D31F-2151-5CD4-B5C9-4083221A4F46</object-id>
              <tp:taxon-name-part taxon-name-part-type="genus" reg="Violella">Violella</tp:taxon-name-part>
              <tp:taxon-name-part taxon-name-part-type="species" reg="sinensis">sinensis</tp:taxon-name-part>
              <object-id xmlns:xlink="http://www.w3.org/1999/xlink" xlink:type="simple">Fungal Names: FN 572208</object-id>
            </tp:taxon-name><tp:taxon-authority>(Kantvilas) C. J. Zhong &amp; L. Hu</tp:taxon-authority><tp:taxon-status xmlns:xlink="http://www.w3.org/1999/xlink" xlink:type="simple">comb. nov.</tp:taxon-status><xref ref-type="fig" rid="F2">Fig. 2</xref><tp:nomenclature-citation-list><tp:nomenclature-citation><tp:taxon-name>
                  <tp:taxon-name-part taxon-name-part-type="genus" reg="Mycoblastus"/>
                  <tp:taxon-name-part taxon-name-part-type="species" reg="sinensis"/>
                </tp:taxon-name><comment>≡ <tp:taxon-name><tp:taxon-name-part taxon-name-part-type="genus" reg="Mycoblastus">Mycoblastus</tp:taxon-name-part> <tp:taxon-name-part taxon-name-part-type="species" reg="sinensis">sinensis</tp:taxon-name-part></tp:taxon-name> Kantvilas, J. Jap. Bot. 86(2): 59 (2011). </comment></tp:nomenclature-citation></tp:nomenclature-citation-list></tp:nomenclature><tp:treatment-sec sec-type="diagnosis" id="SECID0E1EAG"><title>Diagnosis.</title><p>The species is characterized by having esorediate, areolate, verruculose to papillose thallus, hymenium heavily pigmented with Fucatus-violet pigment, brownish inner ascospore walls, and its chemistry (atranorin and fumarprotocetraric acid).</p></tp:treatment-sec><tp:treatment-sec sec-type="Specimens" id="SECID0E6EAG"><title>Specimens.</title><p>China. Yunnan Prov.: • Yulong Co., Baisha Vil., entrance of Alpine Botanical Garden, <named-content xmlns:xlink="http://www.w3.org/1999/xlink" content-type="dwc:verbatimCoordinates" xlink:type="simple"><named-content content-type="geo-json" specific-use="{&#34;type&#34;:&#34;Point&#34;,&#34;coordinates&#34;:[100.180417,27.003000]}" id="NCID0EIFAG" xlink:type="simple">27°0'10.80"N, 100°10'49.50"E</named-content></named-content>, 3204 m, on bark, 28 April 2023, L. Hu et al. <named-content xmlns:xlink="http://www.w3.org/1999/xlink" content-type="dwc:institutional_code" xlink:title="Lichen Section of the Botanical Herbarium, Shandong Normal University, Jinan, China" xlink:href="http://grbio.org/institution/shandong-normal-university" xlink:type="simple">SDNU</named-content> 20232538.</p></tp:treatment-sec><tp:treatment-sec sec-type="description" id="SECID0ESFAG"><title>Description.</title><p>Thallus crustose, chalk white, ochre to grey, areolate, consisting of discrete convex to bullate areoles (0.25–)0.37–0.5 mm diam., forming a verruculose to papillose, widespread crust. Medulla white, with crystals. Soredia and isidia absent. Prothallus visible, dark. Photobiont chlorococcoid, cells rounded to irregularly angular, 8–16 μm diam.</p><p>Apothecia rounded, single or clustered in groups of 2–3 and becoming confluent, 0.5–1.25(–2.25) mm diam., base broadly adnate; disc ± flat to strongly convex, black and shiny, becoming cracked when old; margin indistinct. Proper exciple reduced, similar in structure to the hymenium, hyphae radiate, similar to paraphyses. Epihymenium not differentiated as a distinct layer. Hymenium 80–150 μm tall, densely inspersed with minute oil droplets, strongly infused with Fucatus-violet pigment, especially in the upper part, sometimes also infused with Cinereorufa-green, K+ peacock green. Subhymenium consisting of a thin layer of ascogenous hyphae, 17.5–27.5 μm tall, filled like the hymenium with Fucatus-violet pigment but sometimes also infused with Cinereorufa-green. “thalline cushion” in section prosoplectenchymatous, variable in thickness, 12.5–137.5 μm thick. Hypothecium absent. The amyloid reaction is restricted to the asci and surrounding gel, and does not occur through the whole hymenium. Paraphyses branched and anastomosing, 2–4 μm wide, arranged vertically and linked to each other in their lower halves by thin bridges; paraphyses tips not or scarcely expanded. Asci clavate, <italic><tp:taxon-name><tp:taxon-name-part taxon-name-part-type="genus" reg="Biatora">Biatora</tp:taxon-name-part></tp:taxon-name></italic>-type. Ascospores ovate to broadly ellipsoid, 2 per ascus, beginning colourless and apparently with a single wall, eventually developing a secondary inner wall, which quickly turns brown while still in ascus; outer wall thick, to 4 μm in some cases, the inner brown wall thin, healthy ascospores (38–)45.95±6.18(–58) × (18–)25.65±4.63(–33) μm in water, length/ width ratio (1.37–)1.83±0.29(–2.28); n=20. Pycnidia not seen in our materials.</p></tp:treatment-sec><tp:treatment-sec sec-type="chemistry" id="SECID0EAGAG"><title>Chemistry.</title><p>Spot test: thallus K+ yellow, C–, P+ orange red, UV–. <abbrev xmlns:xlink="http://www.w3.org/1999/xlink" xlink:title="thin-layer chromatography" id="ABBRID0EGGAG" xlink:type="simple">TLC</abbrev>: atranorin and fumarprotocetraric acid.</p></tp:treatment-sec><tp:treatment-sec sec-type="ecology" id="SECID0EKGAG"><title>Ecology and distribution.</title><p>Found on twigs of <italic><tp:taxon-name><tp:taxon-name-part taxon-name-part-type="genus" reg="Rhododendron">Rhododendron</tp:taxon-name-part></tp:taxon-name></italic> and bark in subalpine and alpine regions. Collections came from elevations of 3200–3800 m in the northwest of Yunnan Province in China. Some collections were associated with <italic><tp:taxon-name><tp:taxon-name-part taxon-name-part-type="genus" reg="Mycoblastus">Mycoblastus</tp:taxon-name-part> <tp:taxon-name-part taxon-name-part-type="species" reg="affinis">affinis</tp:taxon-name-part></tp:taxon-name></italic> and <italic><tp:taxon-name><tp:taxon-name-part taxon-name-part-type="genus" reg="Ochrolechia">Ochrolechia</tp:taxon-name-part></tp:taxon-name></italic>.</p></tp:treatment-sec><tp:treatment-sec sec-type="notes" id="SECID0EJHAG"><title>Notes.</title><p>The species is characterized by having esorediate, areolate, verruculose to papillose thallus, hymenium heavily pigmented with Fucatus-violet pigment, brownish inner ascospore walls, and its chemistry (atranorin and fumarprotocetraric acid). It is distinct from <italic><tp:taxon-name><tp:taxon-name-part taxon-name-part-type="genus" reg="Violella">V.</tp:taxon-name-part> <tp:taxon-name-part taxon-name-part-type="species" reg="wangii">wangii</tp:taxon-name-part></tp:taxon-name></italic> in its chemistry (fumarprotocetraric acid instead of roccellic/angardianic acid) and thallus morphology (esorediate and verruculose to papillose, instead of sorediate and composed of granular, corticate areoles) (<xref ref-type="bibr" rid="B16">Spribille et al. 2011b</xref>). <italic><tp:taxon-name><tp:taxon-name-part taxon-name-part-type="genus" reg="Violella">V.</tp:taxon-name-part> <tp:taxon-name-part taxon-name-part-type="species" reg="sinensis">sinensis</tp:taxon-name-part></tp:taxon-name></italic> was also different with the chemically concordant <italic><tp:taxon-name><tp:taxon-name-part taxon-name-part-type="genus" reg="Violella">V.</tp:taxon-name-part> <tp:taxon-name-part taxon-name-part-type="species" reg="fucata">fucata</tp:taxon-name-part></tp:taxon-name></italic>. Apothecia were always present in the former, while rarely found in the later; thallus was thick, esorediate, areolate and verruculose to papillose in the former, while thin, sorediate, effuse in the later (<xref ref-type="bibr" rid="B16">Spribille et al. 2011b</xref>).</p><p><italic><tp:taxon-name><tp:taxon-name-part taxon-name-part-type="genus" reg="Mycoblastus">Mycoblastus</tp:taxon-name-part> <tp:taxon-name-part taxon-name-part-type="species" reg="sinensis">sinensis</tp:taxon-name-part></tp:taxon-name></italic> was originally collected in Yunnan Province at Yulong Mountain. It was placed in the genus <italic><tp:taxon-name><tp:taxon-name-part taxon-name-part-type="genus" reg="Mycoblastus">Mycoblastus</tp:taxon-name-part></tp:taxon-name></italic> based on its relatively large apothecia and <italic><tp:taxon-name><tp:taxon-name-part taxon-name-part-type="genus" reg="Biatora">Biatora</tp:taxon-name-part></tp:taxon-name></italic>-type asci with two, thick-walled ascospores (<xref ref-type="bibr" rid="B6">Kantvilas 2011</xref>). After the collection of fresh specimens from the same locality and comparison with the photograph and description of the type specimen, we confirmed that our collections were morphologically identical to the holotype, except that <italic><tp:taxon-name><tp:taxon-name-part taxon-name-part-type="genus" reg="Mycoblastus">M.</tp:taxon-name-part> <tp:taxon-name-part taxon-name-part-type="species" reg="sinensis">sinensis</tp:taxon-name-part></tp:taxon-name></italic> had larger (0.7–2.5(–3.5) mm) white-rime apothecia (<xref ref-type="bibr" rid="B6">Kantvilas 2011</xref>). However, phylogenetic analyses demonstrated that this species should be placed within the genus <italic><tp:taxon-name><tp:taxon-name-part taxon-name-part-type="genus" reg="Violella">Violella</tp:taxon-name-part></tp:taxon-name></italic> rather <italic><tp:taxon-name><tp:taxon-name-part taxon-name-part-type="genus" reg="Mycoblastus">Mycoblastus</tp:taxon-name-part></tp:taxon-name></italic>. In addition, this species is more closely matches the description of <italic><tp:taxon-name><tp:taxon-name-part taxon-name-part-type="genus" reg="Violella">Violella</tp:taxon-name-part></tp:taxon-name></italic> (<xref ref-type="bibr" rid="B6">Kantvilas 2011</xref>). We consider that the type specimens were previously misassigned as species of <italic><tp:taxon-name><tp:taxon-name-part taxon-name-part-type="genus" reg="Mycoblastus">Mycoblastus</tp:taxon-name-part></tp:taxon-name></italic>. It is likely that Kantvilas didn’t recognize the establishment of this new genus <italic><tp:taxon-name><tp:taxon-name-part taxon-name-part-type="genus" reg="Violella">Violella</tp:taxon-name-part></tp:taxon-name></italic> because it was published in the same year as the other one (<xref ref-type="bibr" rid="B16">Spribille et al. 2011b</xref>; <xref ref-type="bibr" rid="B6">Kantvilas 2011</xref>). Based on the morphology, chemistry, and phylogeny of specimens from the type locality, a new combination is proposed here, <italic><tp:taxon-name><tp:taxon-name-part taxon-name-part-type="genus" reg="Violella">Violella</tp:taxon-name-part> <tp:taxon-name-part taxon-name-part-type="species" reg="sinensis">sinensis</tp:taxon-name-part></tp:taxon-name></italic>.</p><fig id="F2" position="float" orientation="portrait"><object-id xmlns:xlink="http://www.w3.org/1999/xlink" content-type="doi" xlink:type="simple">10.3897/mycokeys.121.155353.figure2</object-id><object-id xmlns:xlink="http://www.w3.org/1999/xlink" content-type="arpha" xlink:type="simple">D9E95F0C-EA82-5453-A4F3-83EA85502CB6</object-id><label>Figure 2.</label><caption><p><italic><tp:taxon-name><tp:taxon-name-part taxon-name-part-type="genus" reg="Violella">Violella</tp:taxon-name-part> <tp:taxon-name-part taxon-name-part-type="species" reg="sinensis">sinensis</tp:taxon-name-part></tp:taxon-name></italic> (<named-content xmlns:xlink="http://www.w3.org/1999/xlink" content-type="dwc:institutional_code" xlink:title="Lichen Section of the Botanical Herbarium, Shandong Normal University, Jinan, China" xlink:href="http://grbio.org/institution/shandong-normal-university" xlink:type="simple">SDNU</named-content> 20232538). <bold>A.</bold> Thallus; <bold>B.</bold> Apothecia; <bold>C.</bold> Apothecium section; <bold>D.</bold> Crystals; <bold>E.</bold> Ascus; <bold>F.</bold> Amyloid reaction of ascus; <bold>G.</bold> Ascospores. Scale bars: 1 mm (<bold>A</bold>); 500 μm (<bold>B</bold>); 100 μm (<bold>C, D</bold>); 20 μm (<bold>E</bold>); 10 μm (<bold>F, G</bold>).</p></caption><graphic xmlns:xlink="http://www.w3.org/1999/xlink" xlink:href="mycokeys-121-329-g002.jpg" position="float" orientation="portrait" xlink:type="simple" id="oo_1407507.jpg"><uri content-type="original_file" xlink:type="simple">https://binary.pensoft.net/fig/1407507</uri></graphic></fig></tp:treatment-sec><tp:treatment-sec sec-type="material" id="SECID0EVNAG"><title>Specimens examined.</title><p>China. Yunnan Prov.: • Diqing Tibetan Autonomous Prefecture, Deqin Co., on the way from Yubeng Upper Village to Glacier Lake beside the observation platform in Meili Snow Mountain National Park, <named-content xmlns:xlink="http://www.w3.org/1999/xlink" content-type="dwc:verbatimCoordinates" xlink:type="simple"><named-content content-type="geo-json" specific-use="{&#34;type&#34;:&#34;Point&#34;,&#34;coordinates&#34;:[98.769158,28.398992]}" id="NCID0E5NAG" xlink:type="simple">28°23'56.37"N, 98°46'8.97"E</named-content></named-content>, 3506 m, on bark, 22 April 2023, L. Hu, C.J. Zhong &amp; J.X. Wang. <named-content xmlns:xlink="http://www.w3.org/1999/xlink" content-type="dwc:institutional_code" xlink:title="Lichen Section of the Botanical Herbarium, Shandong Normal University, Jinan, China" xlink:href="http://grbio.org/institution/shandong-normal-university" xlink:type="simple">SDNU</named-content> 20232001, 20235022, 20235025. • Lijiang, Yulong Co., on the mountain next to Yulong Lake in Gaoshan Botanical Garden, <named-content xmlns:xlink="http://www.w3.org/1999/xlink" content-type="dwc:verbatimCoordinates" xlink:type="simple"><named-content content-type="geo-json" specific-use="{&#34;type&#34;:&#34;Point&#34;,&#34;coordinates&#34;:[100.185792,27.003581]}" id="NCID0ELOAG" xlink:type="simple">27°0'12.89"N, 100°11'8.85"E</named-content></named-content>, 3228 m, on bark, 27 April 2023, L. Hu, C.J. Zhong &amp; J.X. Wang. <named-content xmlns:xlink="http://www.w3.org/1999/xlink" content-type="dwc:institutional_code" xlink:title="Lichen Section of the Botanical Herbarium, Shandong Normal University, Jinan, China" xlink:href="http://grbio.org/institution/shandong-normal-university" xlink:type="simple">SDNU</named-content> 20232503, 20235064, 20235065. • Baisha Vi., entrance of Alpine Botanical Garden, <named-content xmlns:xlink="http://www.w3.org/1999/xlink" content-type="dwc:verbatimCoordinates" xlink:type="simple"><named-content content-type="geo-json" specific-use="{&#34;type&#34;:&#34;Point&#34;,&#34;coordinates&#34;:[100.180417,27.003000]}" id="NCID0EYOAG" xlink:type="simple">27°0'10.80"N, 100°10'49.50"E</named-content></named-content>, 3204 m, on bark, 28 April 2023, L. Hu, C.J. Zhong &amp; J.X. Wang. <named-content xmlns:xlink="http://www.w3.org/1999/xlink" content-type="dwc:institutional_code" xlink:title="Lichen Section of the Botanical Herbarium, Shandong Normal University, Jinan, China" xlink:href="http://grbio.org/institution/shandong-normal-university" xlink:type="simple">SDNU</named-content> 20232538, 20232542. • Alpine Botanical Garden, <named-content xmlns:xlink="http://www.w3.org/1999/xlink" content-type="dwc:verbatimCoordinates" xlink:type="simple"><named-content content-type="geo-json" specific-use="{&#34;type&#34;:&#34;Point&#34;,&#34;coordinates&#34;:[100.176253,27.006992]}" id="NCID0EFPAG" xlink:type="simple">27°0'25.17"N, 100°10'34.51"E</named-content></named-content>, 3399 m, on bark, 28 April 2023, L. Hu, C.J. Zhong &amp; J.X. Wang. <named-content xmlns:xlink="http://www.w3.org/1999/xlink" content-type="dwc:institutional_code" xlink:title="Lichen Section of the Botanical Herbarium, Shandong Normal University, Jinan, China" xlink:href="http://grbio.org/institution/shandong-normal-university" xlink:type="simple">SDNU</named-content> 20232559. • hidden slope of Alpine Botanical Garden, <named-content xmlns:xlink="http://www.w3.org/1999/xlink" content-type="dwc:verbatimCoordinates" xlink:type="simple"><named-content content-type="geo-json" specific-use="{&#34;type&#34;:&#34;Point&#34;,&#34;coordinates&#34;:[100.178069,27.006642]}" id="NCID0ESPAG" xlink:type="simple">27°0'23.91"N, 100°10'41.05"E</named-content></named-content>, 3421 m, on bark, 29 April 2023, L. Hu, C.J. Zhong &amp; J.X. Wang. <named-content xmlns:xlink="http://www.w3.org/1999/xlink" content-type="dwc:institutional_code" xlink:title="Lichen Section of the Botanical Herbarium, Shandong Normal University, Jinan, China" xlink:href="http://grbio.org/institution/shandong-normal-university" xlink:type="simple">SDNU</named-content> 20235063, 20232737, • same location, <named-content xmlns:xlink="http://www.w3.org/1999/xlink" content-type="dwc:verbatimCoordinates" xlink:type="simple"><named-content content-type="geo-json" specific-use="{&#34;type&#34;:&#34;Point&#34;,&#34;coordinates&#34;:[100.174931,27.008514]}" id="NCID0E6PAG" xlink:type="simple">27°0'30.65"N, 100°10'29.75"E</named-content></named-content>, 3475 m, on bark, 29 April 2023, L. Hu, C.J. Zhong &amp; J.X. Wang. <named-content xmlns:xlink="http://www.w3.org/1999/xlink" content-type="dwc:institutional_code" xlink:title="Lichen Section of the Botanical Herbarium, Shandong Normal University, Jinan, China" xlink:href="http://grbio.org/institution/shandong-normal-university" xlink:type="simple">SDNU</named-content> 20232753. • same location, <named-content xmlns:xlink="http://www.w3.org/1999/xlink" content-type="dwc:verbatimCoordinates" xlink:type="simple"><named-content content-type="geo-json" specific-use="{&#34;type&#34;:&#34;Point&#34;,&#34;coordinates&#34;:[100.177533,27.011047]}" id="NCID0EMQAG" xlink:type="simple">27°0'39.77"N, 100°10'39.12"E</named-content></named-content>, 3511 m, on bark, 29 April 2023, L. Hu, C.J. Zhong &amp; J.X. Wang. <named-content xmlns:xlink="http://www.w3.org/1999/xlink" content-type="dwc:institutional_code" xlink:title="Lichen Section of the Botanical Herbarium, Shandong Normal University, Jinan, China" xlink:href="http://grbio.org/institution/shandong-normal-university" xlink:type="simple">SDNU</named-content> 20232767. • Yulong Co., next to Laojun Mountain Homestay, <named-content xmlns:xlink="http://www.w3.org/1999/xlink" content-type="dwc:verbatimCoordinates" xlink:type="simple"><named-content content-type="geo-json" specific-use="{&#34;type&#34;:&#34;Point&#34;,&#34;coordinates&#34;:[99.727008,26.631681]}" id="NCID0EZQAG" xlink:type="simple">26°37'54.05"N, 99°43'37.23"E</named-content></named-content>, 3821 m, on bark, 30 April 2023, L. Hu, C.J. Zhong &amp; J.X. Wang. <named-content xmlns:xlink="http://www.w3.org/1999/xlink" content-type="dwc:institutional_code" xlink:title="Lichen Section of the Botanical Herbarium, Shandong Normal University, Jinan, China" xlink:href="http://grbio.org/institution/shandong-normal-university" xlink:type="simple">SDNU</named-content> 20232873.</p></tp:treatment-sec><ref-list><ref id="B16"><mixed-citation xmlns:xlink="http://www.w3.org/1999/xlink" xlink:type="simple"><person-group><name name-style="western"><surname>Spribille</surname><given-names>T</given-names></name><name name-style="western"><surname>Goffinet</surname><given-names>B</given-names></name><name name-style="western"><surname>Schinagl</surname><given-names>B</given-names></name><name name-style="western"><surname>Muggia</surname><given-names>L</given-names></name><name name-style="western"><surname>Obermayer</surname><given-names>W</given-names></name><name name-style="western"><surname>Mayrhofer</surname><given-names>H</given-names></name></person-group> (<year>2011b</year>) <article-title>Molecular support for the recognition of the <italic><tp:taxon-name><tp:taxon-name-part taxon-name-part-type="genus">Mycoblastus</tp:taxon-name-part> <tp:taxon-name-part taxon-name-part-type="species">fucatus</tp:taxon-name-part></tp:taxon-name></italic> group as the new genus <italic><tp:taxon-name><tp:taxon-name-part taxon-name-part-type="genus">Violella</tp:taxon-name-part></tp:taxon-name></italic> (<tp:taxon-name><tp:taxon-name-part taxon-name-part-type="family">Tephromelataceae</tp:taxon-name-part></tp:taxon-name>, <tp:taxon-name><tp:taxon-name-part taxon-name-part-type="order">Lecanorales</tp:taxon-name-part></tp:taxon-name>).</article-title><source>Lichenologist</source><volume>43</volume>(<issue>5</issue>): <fpage>445</fpage>–<lpage>466</lpage>. <ext-link xlink:href="10.1017/S0024282911000478" ext-link-type="doi" xlink:type="simple">https://doi.org/10.1017/S0024282911000478</ext-link></mixed-citation></ref><ref id="B6"><mixed-citation xmlns:xlink="http://www.w3.org/1999/xlink" xlink:type="simple"><person-group><name name-style="western"><surname>Kantvilas</surname><given-names>G</given-names></name></person-group> (<year>2011</year>) <article-title><italic><tp:taxon-name><tp:taxon-name-part taxon-name-part-type="genus">Mycoblastus</tp:taxon-name-part> <tp:taxon-name-part taxon-name-part-type="species">sinensis</tp:taxon-name-part></tp:taxon-name></italic>, a new lichen species from China.</article-title><source>Journal of Japanese Botany</source><volume>86</volume>(<issue>2</issue>): <fpage>59</fpage>–<lpage>62</lpage>.</mixed-citation></ref></ref-list></tp:taxon-treatment>
