# Supplementary material for: ﻿The phylogeny and taxonomy of Violella (Tephromelataceae, lichenized Ascomycota), including a new species from China
Source: MycoKeys. 2025 Sep 2;121:329–40. doi: 10.3897/mycokeys.121.155353 (PMC12421251; doi:10.3897/mycokeys.121.155353)
Supplement: XML Treatment for Violella yunnanensis [file mycokeys.121.155353-treatment2.xml]

<!DOCTYPE tp:taxon-treatment
  PUBLIC "-//TaxonX//DTD Taxonomic Treatment Publishing DTD v0 20100105//EN" "tax-treatment-NSO.dtd">
<tp:taxon-treatment xmlns:tp="http://www.plazi.org/taxpub"><tp:treatment-meta><kwd-group><label>Taxon classification</label><kwd>
                <named-content content-type="kingdom">Fungi</named-content>
              </kwd><kwd>
                <named-content content-type="order">Lecanorales</named-content>
              </kwd><kwd>
                <named-content content-type="family">Tephromelataceae</named-content>
              </kwd></kwd-group><mixed-citation publication-type="journal"><person-group><name><surname>Zhong</surname><given-names>Chun-jiao</given-names></name><name><surname>Zhao</surname><given-names>Zun-tian</given-names></name><name><surname>Hu</surname><given-names>Ling</given-names></name></person-group><article-title>﻿The phylogeny and taxonomy of <italic><tp:taxon-name><tp:taxon-name-part taxon-name-part-type="genus" reg="Violella">Violella</tp:taxon-name-part></tp:taxon-name></italic> (<tp:taxon-name><tp:taxon-name-part taxon-name-part-type="family">Tephromelataceae</tp:taxon-name-part></tp:taxon-name>, lichenized <tp:taxon-name><tp:taxon-name-part taxon-name-part-type="phylum">Ascomycota</tp:taxon-name-part></tp:taxon-name>), including a new species from China</article-title><source>MycoKeys</source><day>02</day><month>09</month><year>2025</year><volume>121</volume><fpage>329</fpage><lpage>340</lpage><pub-id pub-id-type="doi">10.3897/mycokeys.121.155353</pub-id></mixed-citation></tp:treatment-meta><tp:nomenclature><label>﻿</label><tp:taxon-name><object-id xmlns:xlink="http://www.w3.org/1999/xlink" content-type="arpha" xlink:type="simple">9222E499-BFF7-5C2B-B637-9334EA5A2FB0</object-id>
              <tp:taxon-name-part taxon-name-part-type="genus" reg="Violella">Violella</tp:taxon-name-part>
              <tp:taxon-name-part taxon-name-part-type="species" reg="yunnanensis">yunnanensis</tp:taxon-name-part>
              <object-id xmlns:xlink="http://www.w3.org/1999/xlink" xlink:type="simple">Fungal Names: FN 572207</object-id>
            </tp:taxon-name><tp:taxon-authority>C. J. Zhong &amp; L. Hu</tp:taxon-authority><tp:taxon-status xmlns:xlink="http://www.w3.org/1999/xlink" xlink:type="simple">sp. nov.</tp:taxon-status><xref ref-type="fig" rid="F3">Fig. 3</xref></tp:nomenclature><tp:treatment-sec sec-type="diagnosis" id="SECID0EQSAG"><title>Diagnosis.</title><p>The species is characterized by having esorediate, areolate to weakly warted thallus, hymenium heavily pigmented with Fucatus-violet pigment, brownish inner ascospore walls, and its chemistry (atranorin and fumarprotocetraric acid).</p></tp:treatment-sec><tp:treatment-sec sec-type="material" id="SECID0EVSAG"><title>Type.</title><p>China. Yunnan Prov.: • Deqin Co., on the way from Yubeng Upper Village to Glacier Lake beside the observation platform in Meili Snow Mountain National Park, <named-content xmlns:xlink="http://www.w3.org/1999/xlink" content-type="dwc:verbatimCoordinates" xlink:type="simple"><named-content content-type="geo-json" specific-use="{&#34;type&#34;:&#34;Point&#34;,&#34;coordinates&#34;:[98.769158,28.398992]}" id="NCID0E5SAG" xlink:type="simple">28°23'56.37"N, 98°46'8.97"E</named-content></named-content>, 3506 m, on bark, 22 April 2023, L. Hu et al. <named-content xmlns:xlink="http://www.w3.org/1999/xlink" content-type="dwc:institutional_code" xlink:title="Lichen Section of the Botanical Herbarium, Shandong Normal University, Jinan, China" xlink:href="http://grbio.org/institution/shandong-normal-university" xlink:type="simple">SDNU</named-content> 20235026 (holotype).</p></tp:treatment-sec><tp:treatment-sec sec-type="description" id="SECID0EITAG"><title>Description.</title><p>Thallus crustose, areolate, weakly warted, consisting of discrete flattened to convex areoles (0.18–)0.23–0.28 mm diam., color grey to pale ocher, with crystals in the medulla. Soredia and isidia absent. Hypothallus not observed. Photobiont chlorococcoid, cells rounded to irregularly angular, (7–)8–10(–12) μm diam.</p><p>Apothecia rounded to irregular, single or clustered in groups of 2–3 and becoming confluent, (0.4–)0.8–1.75(–2) mm diam., base broadly adnate; disc ± flat to weakly convex, jet black and shiny; margin indistinct; “thalline cushion” present, visible from above and forming a thin white line at least when young, in section prosoplectenchymatous, variable in thickness, 25–100(–137.5) μm thick, clearly differentiated from subhymenium above and medulla below. Proper exciple similar in structure to the hymenium, hyphae radiate, similar to paraphyses, filled with Fucatus-violet pigment and often suffused with Cinereorufa-green. Epihymenium not differentiated. Hymenium 125–137.5 μm tall, densely inspersed with minute oil droplets; the Fucatus-violet pigment is concentrated at the base and the top of the hymenium and largely diffuse. Subhymenium consisting of a thin layer of ascogenous hyphae, 30–32.5 μm tall, filled like the hymenium with Fucatus-violet pigment but sometimes also infused with Cinereorufa-green pigment; differentiated hypothecium absent. Paraphyses branched, anastomosing, 2–2.5 μm wide; paraphyses’ tips not or scarcely expanded, 2.5–3 μm wide. Asci clavate, inner and outer walls staining blue, tholus strongly I+ blue, pierced by a broad, conical non-amyloid structure, thus similar to the <italic><tp:taxon-name><tp:taxon-name-part taxon-name-part-type="genus" reg="Biatora">Biatora</tp:taxon-name-part></tp:taxon-name></italic>-type. Ascospores ellipsoidal, 2 per ascus (occasionally 1), beginning colourless and apparently with a single wall, eventually developing a secondary inner wall, which quickly turns brown while still in the ascus; outer wall thick, to 3 μm in some cases, the inner brown wall thin, often collapsing, live, healthy ascospores also with brown endospore, (43–)50.4±5.37(–63) × (23–)28.15±3.5(–38) μm in water, length/ width ratio (1.53–)1.8±0.14(–2); n=20. Pycnidia not seen in Chinese materials.</p><fig id="F3" position="float" orientation="portrait"><object-id xmlns:xlink="http://www.w3.org/1999/xlink" content-type="doi" xlink:type="simple">10.3897/mycokeys.121.155353.figure3</object-id><object-id xmlns:xlink="http://www.w3.org/1999/xlink" content-type="arpha" xlink:type="simple">E19527D6-FFDD-5836-B556-9602EA1A7B62</object-id><label>Figure 3.</label><caption><p><italic><tp:taxon-name><tp:taxon-name-part taxon-name-part-type="genus" reg="Violella">Violella</tp:taxon-name-part> <tp:taxon-name-part taxon-name-part-type="species" reg="wangii">wangii</tp:taxon-name-part></tp:taxon-name></italic> (<bold>A, B.</bold><named-content xmlns:xlink="http://www.w3.org/1999/xlink" content-type="dwc:institutional_code" xlink:title="Lichen Section of the Botanical Herbarium, Shandong Normal University, Jinan, China" xlink:href="http://grbio.org/institution/shandong-normal-university" xlink:type="simple">SDNU</named-content> 20232975). <bold>A.</bold> Thallus; <bold>B.</bold> Apothecia. <italic><tp:taxon-name><tp:taxon-name-part taxon-name-part-type="genus" reg="Violella">Violella</tp:taxon-name-part> <tp:taxon-name-part taxon-name-part-type="species" reg="yunnanensis">yunnanensis</tp:taxon-name-part></tp:taxon-name></italic> (<bold>C–I.</bold> Holotype! <named-content xmlns:xlink="http://www.w3.org/1999/xlink" content-type="dwc:institutional_code" xlink:title="Lichen Section of the Botanical Herbarium, Shandong Normal University, Jinan, China" xlink:href="http://grbio.org/institution/shandong-normal-university" xlink:type="simple">SDNU</named-content> 20235026). <bold>C.</bold> Thallus; <bold>D.</bold> Apothecia; <bold>E.</bold> Apothecium section; <bold>F.</bold> Crystals; <bold>G.</bold> Ascus; <bold>H.</bold> Amyloid reaction of ascus; <bold>I.</bold> Ascospores. Scale bars: 1 mm (<bold>A, C</bold>); 500 μm (<bold>B, D</bold>); 100 μm (<bold>E, F</bold>); 10 μm (<bold>G–I</bold>).</p></caption><graphic xmlns:xlink="http://www.w3.org/1999/xlink" xlink:href="mycokeys-121-329-g003.jpg" position="float" orientation="portrait" xlink:type="simple" id="oo_1407508.jpg"><uri content-type="original_file" xlink:type="simple">https://binary.pensoft.net/fig/1407508</uri></graphic></fig></tp:treatment-sec><tp:treatment-sec sec-type="chemistry" id="SECID0EBWAG"><title>Chemistry.</title><p>Spot test: thallus K+ yellow, C–, P+ orange-red, UV–; <abbrev xmlns:xlink="http://www.w3.org/1999/xlink" xlink:title="thin-layer chromatography" id="ABBRID0EHWAG" xlink:type="simple">TLC</abbrev>: atranorin and fumarprotocetraric acid.</p></tp:treatment-sec><tp:treatment-sec sec-type="ecology" id="SECID0ELWAG"><title>Ecology and distribution.</title><p>Found on twigs of <italic><tp:taxon-name><tp:taxon-name-part taxon-name-part-type="genus" reg="Rhododendron">Rhododendron</tp:taxon-name-part></tp:taxon-name></italic> and bark in subalpine and alpine regions. Collections came from elevations of 3500–3800 m in the northwest of Yunnan Province in China.</p></tp:treatment-sec><tp:treatment-sec sec-type="etymology" id="SECID0EYWAG"><title>Etymology.</title><p>The specific epithet ‘yunnanensis’ refers to the Yunnan Province, where this species was found.</p></tp:treatment-sec><tp:treatment-sec sec-type="notes" id="SECID0EHXAG"><title>Notes.</title><p><italic><tp:taxon-name><tp:taxon-name-part taxon-name-part-type="genus" reg="Violella">Violella</tp:taxon-name-part> <tp:taxon-name-part taxon-name-part-type="species" reg="yunnanensis">yunnanensis</tp:taxon-name-part></tp:taxon-name></italic> is characterized by having esorediate, areolate to weakly warted thallus, hymenium heavily pigmented with Fucatus-violet pigment, brownish inner ascospore walls, and producing atranorin and fumarprotocetraric acid. <italic><tp:taxon-name><tp:taxon-name-part taxon-name-part-type="genus" reg="Violella">Violella</tp:taxon-name-part> <tp:taxon-name-part taxon-name-part-type="species" reg="wangii">wangii</tp:taxon-name-part></tp:taxon-name></italic> has a similar habitat to this new species. Specimens of <italic><tp:taxon-name><tp:taxon-name-part taxon-name-part-type="genus" reg="Violella">V.</tp:taxon-name-part> <tp:taxon-name-part taxon-name-part-type="species" reg="wangii">wangii</tp:taxon-name-part></tp:taxon-name></italic> collected at Laojun Mountain are found growing on bark of <italic><tp:taxon-name><tp:taxon-name-part taxon-name-part-type="genus" reg="Rhododendron">Rhododendron</tp:taxon-name-part></tp:taxon-name></italic> sp. or on wood of <italic><tp:taxon-name><tp:taxon-name-part taxon-name-part-type="genus" reg="Pinus">Pinus</tp:taxon-name-part></tp:taxon-name></italic> at elevations ranging from 3400–3900 m. However, <italic><tp:taxon-name><tp:taxon-name-part taxon-name-part-type="genus" reg="Violella">Violella</tp:taxon-name-part> <tp:taxon-name-part taxon-name-part-type="species" reg="wangii">wangii</tp:taxon-name-part></tp:taxon-name></italic> differs in its chemistry (atranorin and roccellic/angardianic acid), thallus morphology (white, granular corticate areoles, sorediate) and larger apothecia [(0.7–)1.3–2.6(–4.1) mm] (Fig. <xref ref-type="fig" rid="F3">3A, B</xref>). <italic><tp:taxon-name><tp:taxon-name-part taxon-name-part-type="genus" reg="Violella">V.</tp:taxon-name-part> <tp:taxon-name-part taxon-name-part-type="species" reg="fucata">fucata</tp:taxon-name-part></tp:taxon-name></italic> differs from <italic><tp:taxon-name><tp:taxon-name-part taxon-name-part-type="genus" reg="Violella">V.</tp:taxon-name-part> <tp:taxon-name-part taxon-name-part-type="species" reg="yunnanensis">yunnanensis</tp:taxon-name-part></tp:taxon-name></italic> in possessing a generally thin, effuse, sorediate thallus, apothecia rare and smaller ascospores [(38.5±6.7×18.5±3.3μm, n=24) vs (43–)50.4±5.37(–63) × (23–)28.15±3.5(–38) μm, n=20)] (<xref ref-type="bibr" rid="B16">Spribille et al. 2011b</xref>). Furthermore, <italic><tp:taxon-name><tp:taxon-name-part taxon-name-part-type="genus" reg="Violella">Violella</tp:taxon-name-part> <tp:taxon-name-part taxon-name-part-type="species" reg="yunnanensis">yunnanensis</tp:taxon-name-part></tp:taxon-name></italic> differs from <italic><tp:taxon-name><tp:taxon-name-part taxon-name-part-type="genus" reg="Violella">Violella</tp:taxon-name-part> <tp:taxon-name-part taxon-name-part-type="species" reg="sinensis">sinensis</tp:taxon-name-part></tp:taxon-name></italic> in its weakly warted thallus and larger ascospores.</p></tp:treatment-sec><tp:treatment-sec sec-type="material" id="SECID0E21AG"><title>Specimens examined.</title><p>China. Yunnan Prov.: • Diqing Tibetan Autonomous Prefecture, Deqin Co., on the way from Yubeng Upper Village to Glacier Lake beside the observation platform in Meili Snow Mountain National Park, <named-content xmlns:xlink="http://www.w3.org/1999/xlink" content-type="dwc:verbatimCoordinates" xlink:type="simple"><named-content content-type="geo-json" specific-use="{&#34;type&#34;:&#34;Point&#34;,&#34;coordinates&#34;:[98.769158,28.398992]}" id="NCID0EE2AG" xlink:type="simple">28°23'56.37"N, 98°46'8.97"E</named-content></named-content>, 3506 m, on bark, 22 April 2023, L. Hu, C.J. Zhong &amp; J.X. Wang. <named-content xmlns:xlink="http://www.w3.org/1999/xlink" content-type="dwc:institutional_code" xlink:title="Lichen Section of the Botanical Herbarium, Shandong Normal University, Jinan, China" xlink:href="http://grbio.org/institution/shandong-normal-university" xlink:type="simple">SDNU</named-content> 20231997, 20232019, 20235026. • Lijiang, Yulong Co., Baisha Vi., Alpine Botanical Garden, <named-content xmlns:xlink="http://www.w3.org/1999/xlink" content-type="dwc:verbatimCoordinates" xlink:type="simple"><named-content content-type="geo-json" specific-use="{&#34;type&#34;:&#34;Point&#34;,&#34;coordinates&#34;:[100.174197,27.017314]}" id="NCID0ER2AG" xlink:type="simple">27°1'2.33"N, 100°10'27.11"E</named-content></named-content>, 3708 m, on bark, 28 April 2023, L. Hu, C.J. Zhong &amp; J.X. Wang. <named-content xmlns:xlink="http://www.w3.org/1999/xlink" content-type="dwc:institutional_code" xlink:title="Lichen Section of the Botanical Herbarium, Shandong Normal University, Jinan, China" xlink:href="http://grbio.org/institution/shandong-normal-university" xlink:type="simple">SDNU</named-content> 20232618. • Yulong Co., next to Laojun Mountain Homestay Vi., <named-content xmlns:xlink="http://www.w3.org/1999/xlink" content-type="dwc:verbatimCoordinates" xlink:type="simple"><named-content content-type="geo-json" specific-use="{&#34;type&#34;:&#34;Point&#34;,&#34;coordinates&#34;:[99.727008,26.631681]}" id="NCID0E52AG" xlink:type="simple">26°37'54.05"N, 99°43'37.23"E</named-content></named-content>, 3821 m, on bark, 30 April 2023, L. Hu, C.J. Zhong &amp; J.X. Wang. <named-content xmlns:xlink="http://www.w3.org/1999/xlink" content-type="dwc:institutional_code" xlink:title="Lichen Section of the Botanical Herbarium, Shandong Normal University, Jinan, China" xlink:href="http://grbio.org/institution/shandong-normal-university" xlink:type="simple">SDNU</named-content> 20232874, 20232841, 20232885, 20232828, 20232875, 20232890, 20232882.</p></tp:treatment-sec><ref-list><ref id="B16"><mixed-citation xmlns:xlink="http://www.w3.org/1999/xlink" xlink:type="simple"><person-group><name name-style="western"><surname>Spribille</surname><given-names>T</given-names></name><name name-style="western"><surname>Goffinet</surname><given-names>B</given-names></name><name name-style="western"><surname>Schinagl</surname><given-names>B</given-names></name><name name-style="western"><surname>Muggia</surname><given-names>L</given-names></name><name name-style="western"><surname>Obermayer</surname><given-names>W</given-names></name><name name-style="western"><surname>Mayrhofer</surname><given-names>H</given-names></name></person-group> (<year>2011b</year>) <article-title>Molecular support for the recognition of the <italic><tp:taxon-name><tp:taxon-name-part taxon-name-part-type="genus">Mycoblastus</tp:taxon-name-part> <tp:taxon-name-part taxon-name-part-type="species">fucatus</tp:taxon-name-part></tp:taxon-name></italic> group as the new genus <italic><tp:taxon-name><tp:taxon-name-part taxon-name-part-type="genus">Violella</tp:taxon-name-part></tp:taxon-name></italic> (<tp:taxon-name><tp:taxon-name-part taxon-name-part-type="family">Tephromelataceae</tp:taxon-name-part></tp:taxon-name>, <tp:taxon-name><tp:taxon-name-part taxon-name-part-type="order">Lecanorales</tp:taxon-name-part></tp:taxon-name>).</article-title><source>Lichenologist</source><volume>43</volume>(<issue>5</issue>): <fpage>445</fpage>–<lpage>466</lpage>. <ext-link xlink:href="10.1017/S0024282911000478" ext-link-type="doi" xlink:type="simple">https://doi.org/10.1017/S0024282911000478</ext-link></mixed-citation></ref></ref-list></tp:taxon-treatment>
